# Supplementary material for: Caloric Restriction (CR) Plus High-Nitrate Beetroot Juice Does Not Amplify CR-Induced Metabolic Adaptation and Improves Vascular and Cognitive Functions in Overweight Adults: A 14-Day Pilot Randomised Trial
Source: Nutrients. 2023 Feb 10;15(4):890. doi: 10.3390/nu15040890 (PMC9962072; doi:10.3390/nu15040890)
Supplement: Supplementary file 1 [file nutrients-15-00890-s001.zip]

Archive with 1 entries (1 files):
- nutrients-2197568-supplementary.pdf
